# Supplementary material for: Unveiling Lovastatin’s Anti-Inflammatory Potential in Mouse’s Brain during Acute Trypanosoma cruzi Infection
Source: Biology (Basel). 2024 Apr 27;13(5):301. doi: 10.3390/biology13050301 (PMC11118176; doi:10.3390/biology13050301)
Supplement: Supplementary file 1 [file biology-13-00301-s001.zip]

Archive with 1 entries (1 files):
- biology-2765748-supplementary.pdf
